# Supplementary material for: Clinical and Biological Adaptations in Obese Older Adults Following 12-Weeks of High-Intensity Interval Training or Moderate-Intensity Continuous Training
Source: Healthcare (Basel). 2022 Jul 20;10(7):1346. doi: 10.3390/healthcare10071346 (PMC9315493; doi:10.3390/healthcare10071346)
Supplement: Supplementary file 1 [file healthcare-10-01346-s001.zip]

Archive with 1 entries (1 files):
- healthcare-1813078-supplementary.pdf
